# Supplementary material for: Genome-wide association study of drought tolerance in wheat (Triticum aestivum L.) identifies SNP markers and candidate genes
Source: Mol Genet Genomics. 2024 Mar 2;299(1):22. doi: 10.1007/s00438-024-02104-x (PMC10908643; doi:10.1007/s00438-024-02104-x)
Supplement: Supplementary file 1 — Supplementary file1 (XLSX 4194 KB) [file 438_2024_2104_MOESM1_ESM.xlsx]

## Sheet: Table S1
No.	Genotype	Origin	Specie	Catergory name	Plant height (PH)					Root length (RL)					Root dry weight (RDW)					Shoot dry weight (SDW)
					DS (cm)	WW (cm)	SSI	STI		DS (cm)	WW (cm)	SSI	STI		DS (g)	WW (g)	SSI	STI		DS (g)	WW (g)	SSI	STI
1	Arrino	Australia - Australia	T. aestivum	Advanced cultivar	18.1	26.8	0.9527	0.4962		74.25	101.09	0.6129	0.7087		0.0287	0.0433	0.663	0.7559		0.0366	0.0563	0.6996	0.4563
2	AUS 12351	Australia	T. aestivum	Breeding line	21.6	36.5	1.198	0.8064		61.85	131.07	1.2191	0.7654		0.0241	0.0559	1.1186	0.8195		0.0448	0.0954	1.0605	0.9464
3	AUS 12671	North America-Mexico	T. aestivum	Breeding line	22.3	32.3	0.9086	0.7368		50.58	134.68	1.4414	0.6432		0.0164	0.0542	1.3714	0.5407		0.0327	0.0809	1.1912	0.5858
4	Axe	Australia - Australia	T. aestivum	Advanced cultivar	20	27.1	0.7689	0.5544		63.47	118.97	1.0768	0.713		0.0254	0.0525	1.015	0.8112		0.0425	0.0712	0.8059	0.67
5	B53	Australia - Australia	T. aestivum	Genetic population	21	31.8	0.9967	0.6831		45.59	138.93	1.5508	0.598		0.0185	0.0481	1.2101	0.5413		0.031	0.079	1.2148	0.5423
6	Babax	Mexico	T. aestivum	Breeding line	21.5	29.7	0.8102	0.6532		83.09	106.06	0.4999	0.8321		0.0383	0.0418	0.1647	0.9738		0.0526	0.0733	0.5646	0.8537
7	Bayou 1	China	T. aestivum	Advanced cultivar	20.4	39.1	1.4035	0.8159		49.12	137.5	1.4837	0.6377		0.02	0.0555	1.2578	0.6752		0.0338	0.1009	1.3296	0.7552
8	Berkut	Mexico	T. aestivum	Advanced cultivar	12.9	31.9	1.7479	0.4209		24.63	116.95	1.8222	0.272		0.0116	0.0454	1.464	0.3204		0.0187	0.0674	1.4447	0.2791
9	Bounty	Australia	T. aestivum	Advanced cultivar	13.6	30.4	1.6218	0.4229		47.85	114.56	1.3442	0.5176		0.0174	0.0425	1.1613	0.4498		0.0185	0.0775	1.5221	0.3175
10	Bremer	Australia - Australia	T. aestivum	Advanced cultivar	7.5	29.5	2.1886	0.2263		23.01	100.57	1.7802	0.2185		0.0076	0.0415	1.6063	0.1919		0.0065	0.067	1.8054	0.0964
11	Buckley	Australia - Australia	T. aestivum	Advanced cultivar	17.4	29.7	1.2154	0.5286		65.71	121.62	1.0612	0.7546		0.0131	0.0399	1.3208	0.3179		0.0254	0.0653	1.2217	0.3673
12	C306	India	T. aestivum	Advanced cultivar	19.7	35.9	1.3243	0.7234		77.63	100.45	0.5244	0.7363		0.0155	0.0423	1.2459	0.3988		0.0274	0.0677	1.1902	0.4107
13	Calingiri	Australia - Australia	T. aestivum	Advanced cultivar	21	32.9	1.0615	0.7067		68.82	122.19	1.0082	0.794		0.0286	0.0517	0.8786	0.8994		0.0361	0.0813	1.1116	0.6499
14	Carnamah	Australia - Australia	T. aestivum	Advanced cultivar	19.5	30.6	1.0645	0.6103		39.52	117.13	1.5295	0.4371		0.0262	0.045	0.8215	0.7172		0.0368	0.0814	1.0955	0.6633
15	Catalina	Autralia/Mexico/Chile	T. aestivum	Advanced cultivar	16	32.6	1.4943	0.5335		39.86	82.32	1.1906	0.3098		0.0143	0.0436	1.3215	0.3793		0.02	0.0631	1.3657	0.2794
16	Cettia	Mexico	T. aestivum	Breeding line	19.4	30.9	1.0922	0.6132		74.01	117.52	0.8546	0.8212		0.0223	0.0459	1.011	0.6226		0.0295	0.0636	1.072	0.4154
17	Clearfield Wht Jnz	Australia - Australia	T. aestivum	Advanced cultivar	17.8	32.9	1.3469	0.599		34.21	104.65	1.5537	0.338		0.0214	0.0445	1.0208	0.5793		0.0286	0.083	1.3105	0.5256
18	Cobalt	Australia - Australia	T. aestivum	Advanced cultivar	17.8	30.3	1.2107	0.5517		59.42	105.44	1.0075	0.5916		0.0168	0.0505	1.3122	0.5161		0.028	0.0628	1.108	0.3894
19	Condo	Australia - Australia	T. aestivum	Advanced cultivar	19.8	30.6	1.0358	0.6197		69.39	116.08	0.9285	0.7605		0.0176	0.052	1.3008	0.5567		0.0276	0.0743	1.2567	0.4541
20	Coolah	Australia - Australia	T. aestivum	Advanced cultivar	12.3	31.2	1.7777	0.3925		45.98	67.91	0.7454	0.2948		0.014	0.0409	1.2933	0.3483		0.0167	0.0646	1.4825	0.2389
21	Cosmick	Australia - Australia	T. aestivum	Advanced cultivar	20.6	31.1	0.9908	0.6553		51.39	124.4	1.3547	0.6036		0.0188	0.0436	1.1185	0.4986		0.0329	0.0789	1.1657	0.5748
22	Cutlass	Australia - Australia	T. aestivum	Advanced cultivar	17.5	27.8	1.0873	0.4976		71.09	103.91	0.7291	0.6975		0.0163	0.04	1.1651	0.3966		0.0287	0.0554	0.9636	0.3521
23	Darwin	Australia - Australia	T. aestivum	Advanced cultivar	11.1	28.5	1.7917	0.3236		29.42	75.51	1.409	0.2098		0.0154	0.0444	1.2844	0.4159		0.0204	0.0607	1.3274	0.2742
24	Derrimut	Australia - Australia	T. aestivum	Advanced cultivar	19	28.9	1.0053	0.5617		57.28	111.17	1.119	0.6012		0.0151	0.0352	1.1229	0.3233		0.037	0.0467	0.4153	0.3826
25	Desconocido	Mexico	T. aestivum	Advanced cultivar	22.8	33.2	0.9193	0.7743		56.46	97.17	0.9671	0.518		0.0217	0.04	0.8996	0.528		0.0425	0.0745	0.8588	0.7011
26	Dharwar Dry	India	T. aestivum	Advanced cultivar	20.8	34.8	1.1806	0.7404		50.52	113.22	1.2783	0.5401		0.017	0.0423	1.1761	0.4374		0.0296	0.085	1.3031	0.5571
27	Diamondbird	Australia - Australia	T. aestivum	Advanced cultivar	19.2	32.1	1.1794	0.6304		65.51	99.86	0.794	0.6177		0.0135	0.04	1.3027	0.3285		0.0223	0.0693	1.356	0.3422
28	DM5637*B	Australia - Australia	T. aestivum	Advanced cultivar	23.3	30.8	0.7146	0.7341		66.72	116.68	0.9884	0.735		0.015	0.0424	1.2707	0.3869		0.0396	0.0729	0.9133	0.6392
29	Dunmai	China	T. aestivum	Advanced cultivar	24.1	31.3	0.6751	0.7716		76.99	122.46	0.8571	0.8902		0.0284	0.0417	0.6272	0.7204		0.0526	0.0744	0.5858	0.8665
30	Eaglehawk	Australia - Australia	T. aestivum	Advanced cultivar	22.2	30.6	0.8056	0.6949		70.09	96.03	0.6235	0.6355		0.0209	0.0361	0.828	0.459		0.0327	0.0604	0.9169	0.4373
31	EGA Stampede	Australia - Australia	T. aestivum	Advanced cultivar	24.5	32.6	0.7292	0.817		72.11	110.78	0.8058	0.7542		0.0178	0.0402	1.0957	0.4353		0.039	0.0753	0.9639	0.6503
32	EGA Wedgetail	Australia - Australia	T. aestivum	Advanced cultivar	19.6	30.3	1.0363	0.6075		40.3	83.88	1.1993	0.3192		0.015	0.0342	1.1039	0.3121		0.0338	0.0594	0.8617	0.4446
33	Erechim	South America-Brazil	T. aestivum	Advanced cultivar	26	34.1	0.6971	0.9069		66.29	112.27	0.9454	0.7027		0.02	0.0361	0.877	0.4392		0.0503	0.0643	0.4353	0.7162
34	Faraday	Australia - Australia	T. aestivum	Advanced cultivar	20.5	29.7	0.9091	0.6228		51	98.29	1.1106	0.4733		0.0278	0.0408	0.6265	0.6899		0.0363	0.0582	0.7524	0.4678
35	Flanker	Australia - Australia	T. aestivum	Advanced cultivar	20.5	30	0.9293	0.6291		72.13	119.49	0.9149	0.8138		0.0224	0.042	0.9177	0.5723		0.0341	0.0673	0.9863	0.5082
36	Florida 301	North America-USA	T. aestivum	Advanced cultivar	17.1	32.2	1.3762	0.5632		37.73	71.18	1.0848	0.2536		0.0139	0.0336	1.1529	0.2841		0.0215	0.0561	1.2331	0.2671
37	Forrest	Australia - Australia	T. aestivum	Advanced cultivar	17.9	28.8	1.1107	0.5273		51.49	108.77	1.2156	0.5288		0.0146	0.0367	1.1841	0.3259		0.0291	0.0697	1.1646	0.4491
38	Frame	Australia - Australia	T. aestivum	Advanced cultivar	23.3	29.5	0.6168	0.7031		70.77	119	0.9355	0.7952		0.0255	0.0424	0.7838	0.6577		0.0532	0.0695	0.4689	0.8187
39	Galaxy H45	Australia - Australia	T. aestivum	Advanced cultivar	19.1	32.7	1.2205	0.6389		27.5	72.83	1.4367	0.1891		0.0116	0.0391	1.383	0.2759		0.0208	0.0652	1.3616	0.3003
40	Gascoigne	Australia - Australia	T. aestivum	Advanced cultivar	18.4	30.7	1.1758	0.5778		32.62	97.87	1.539	0.3014		0.0137	0.0445	1.361	0.3708		0.0271	0.0622	1.1283	0.3732
41	Gazelle	Canada	Secale cereale	Advanced cultivar	21	28.9	0.8022	0.6208		59.79	88.41	0.7472	0.4991		0.0115	0.0356	1.3312	0.249		0.0233	0.0493	1.0545	0.2544
42	Gelaini	China	T. aestivum	Advanced cultivar	17.5	30.5	1.2508	0.546		26.37	90.44	1.6353	0.2252		0.0198	0.0353	0.8634	0.4252		0.0265	0.0603	1.1207	0.3538
43	Giza 150	Egypt	T. aestivum	Advanced cultivar	17.4	30.6	1.2659	0.5446		46.29	123.13	1.4405	0.5382		0.0203	0.0537	1.223	0.6631		0.0281	0.0837	1.3282	0.5208
44	Grenade CL Plus	Australia - Australia	T. aestivum	Advanced cultivar	20.3	30.1	0.9555	0.625		50.07	110.2	1.2595	0.521		0.0215	0.037	0.8238	0.4839		0.0371	0.0573	0.7049	0.4707
45	Halberd	Australia - Australia	T. aestivum	Advanced cultivar	24.4	29.7	0.5237	0.7413		82.52	106.31	0.5166	0.8283		0.0173	0.0448	1.2071	0.4715		0.0357	0.0733	1.0256	0.5794
46	Harper	Australia - Australia	T. aestivum	Advanced cultivar	19.9	27.4	0.8033	0.5577		35.66	100.01	1.4853	0.3367		0.01	0.0318	1.348	0.1934		0.0209	0.0559	1.2519	0.2587
47	Hatchet CL Plus	Australia - Australia	T. aestivum	Advanced cultivar	14.8	27.3	1.3437	0.4133		49.49	93.56	1.0873	0.4372		0.0211	0.0375	0.86	0.4813		0.0323	0.0667	1.0312	0.477
48	HAVOC	Australia - Australia	T. aestivum	Advanced cultivar	20.8	30	0.9	0.6383		70.84	123.41	0.9833	0.8254		0.0193	0.0391	0.9958	0.459		0.034	0.0608	0.8813	0.4577
49	Hunter	Australia - Australia	T. aestivum	Advanced cultivar	16.4	28	1.2158	0.4697		31.41	91.49	1.5158	0.2713		0.0103	0.0288	1.2631	0.1804		0.0211	0.0475	1.1112	0.2219
50	Hydra	Australia - Australia	T. aestivum	Advanced cultivar	22	30.3	0.8039	0.6818		84.99	92.65	0.1908	0.7435		0.0219	0.0386	0.8507	0.5142		0.0361	0.0631	0.8555	0.5044
51	Impala	Australia	T. aestivum	Advanced cultivar	22.2	33.8	1.0072	0.7675		47	144.68	1.5584	0.642		0.0223	0.0418	0.9173	0.567		0.0334	0.076	1.1207	0.5621
52	Jade	Australia - Australia	T. aestivum	Advanced cultivar	23.6	34.3	0.9155	0.828		47.82	88.78	1.065	0.4008		0.0178	0.038	1.0453	0.4114		0.0373	0.0579	0.7114	0.4782
53	Kellalac	Australia - Australia	T. aestivum	Advanced cultivar	16.7	30	1.301	0.5125		47.18	108.43	1.3039	0.483		0.0135	0.0427	1.3447	0.3507		0.0239	0.0712	1.3283	0.3768
54	Kings white	Australia - Australia	T. aestivum	Advanced cultivar	21.4	35.3	1.1556	0.7727		44.11	109.4	1.3776	0.4556		0.0177	0.042	1.1377	0.4522		0.0304	0.0809	1.2481	0.5446
55	Kiora	Australia - Australia	T. aestivum	Advanced cultivar	20.5	28.7	0.8385	0.6018		46.85	105.04	1.2788	0.4646		0.0214	0.0361	0.8007	0.4699		0.0376	0.0674	0.884	0.5611
56	Kittyhawk	Australia - Australia	T. aestivum	Advanced cultivar	15	25.8	1.2285	0.3959		35.93	89.18	1.3783	0.3025		0.0148	0.0418	1.2702	0.3763		0.0236	0.0625	1.2444	0.3266
57	Lancer	Australia	T. aestivum	Advanced cultivar	17	24.9	0.9311	0.433		32.53	74.13	1.2954	0.2277		0.0111	0.0322	1.2885	0.2174		0.02	0.043	1.0694	0.1904
58	LCH9396	China	T. aestivum	Advanced cultivar	18.2	30.1	1.1602	0.5604		60.26	109.34	1.0361	0.6221		0.0261	0.0513	0.966	0.8145		0.0253	0.059	1.142	0.3305
59	Leichhardt	Australia - Australia	T. aestivum	Advanced cultivar	17.9	33.9	1.3851	0.6207		55.83	115.77	1.1951	0.6103		0.0143	0.043	1.3125	0.374		0.0221	0.0726	1.3908	0.3553
60	Longchun 27	China	T. aestivum	Advanced cultivar	22.8	37.7	1.1599	0.8792		62.69	146.21	1.3186	0.8654		0.0207	0.0496	1.1457	0.6245		0.0324	0.0898	1.278	0.6442
61	Longchun 30	China	T. aestivum	Advanced cultivar	23.7	36.3	1.0186	0.88		89.73	130.3	0.7187	1.1039		0.032	0.0404	0.4089	0.7864		0.05	0.0883	0.8672	0.9776
62	Longchun 33	China	T. aestivum	Advanced cultivar	19.6	34.4	1.2626	0.6897		80.9	120.11	0.7536	0.9175		0.0335	0.0448	0.496	0.9129		0.0455	0.0825	0.8967	0.8312
63	Longchun 35	China	T. aestivum	Advanced cultivar	17.1	37.5	1.5965	0.6559		30.54	105.26	1.6386	0.3035		0.0147	0.0448	1.3212	0.4006		0.0256	0.0818	1.3737	0.4637
64	Longchun 36	China	T. aestivum	Advanced cultivar	23.9	34.8	0.9192	0.8507		55.66	115.98	1.2005	0.6095		0.0269	0.0382	0.5817	0.6251		0.0455	0.0606	0.4982	0.6105
65	Longchun 38	China	T. aestivum	Advanced cultivar	24.7	25.6	0.1032	0.6468		45.29	60.91	0.592	0.2605		0.0226	0.0316	0.5601	0.4344		0.0479	0.0529	0.189	0.5611
66	Longchun 39	China	T. aestivum	Advanced cultivar	24.5	26.1	0.1799	0.6541		51.51	63.99	0.4502	0.3112		0.0239	0.0299	0.3946	0.4347		0.0369	0.047	0.4297	0.384
67	Longchun 41	China	T. aestivum	Advanced cultivar	20.3	36	1.2798	0.7475		62.15	119.58	1.1086	0.7017		0.023	0.0411	0.866	0.575		0.0388	0.0838	1.0737	0.72
68	Longchun 42	China	T. aestivum	Advanced cultivar	21	34.7	1.1586	0.7454		63.43	132.65	1.2045	0.7944		0.021	0.0464	1.0764	0.5927		0.0325	0.083	1.2165	0.5973
69	Lyallpur 73	Pakistan	T. aestivum	Advanced cultivar	19.6	31.6	1.1144	0.6335		52.27	92.78	1.0079	0.4579		0.0227	0.0375	0.7761	0.5178		0.037	0.065	0.8613	0.5325
70	Mackellar	Australia - Australia	T. aestivum	Advanced cultivar	19.3	26.4	0.7893	0.5212		54.94	71.93	0.5452	0.3731		0.0163	0.0317	0.9553	0.3143		0.0287	0.0532	0.9208	0.3381
71	Magenta	Australia - Australia	T. aestivum	Advanced cultivar	20.4	30.8	0.9909	0.6427		63.02	121.87	1.1147	0.7252		0.0154	0.0466	1.3166	0.4365		0.0305	0.0658	1.0726	0.4444
72	Meering	Australia - Australia	T. aestivum	Advanced cultivar	20.6	29.1	0.8572	0.6132		56.24	87.89	0.8312	0.4667		0.0214	0.0373	0.8382	0.4856		0.0403	0.0644	0.7482	0.5747
73	Merinda	Australia - Australia	T. aestivum	Advanced cultivar	21.6	31.2	0.903	0.6893		56.76	69.31	0.418	0.3714		0.017	0.031	0.8881	0.3206		0.035	0.06	0.8331	0.465
74	Merlin	Australia	T. aestivum	Advanced cultivar	19	31.4	1.1589	0.6102		38.83	102.07	1.4302	0.3742		0.0161	0.0365	1.099	0.3575		0.029	0.0776	1.2522	0.4983
75	Mitch	Australia - Australia	T. aestivum	Advanced cultivar	17.1	28.2	1.1551	0.4933		36.59	87.81	1.3464	0.3034		0.019	0.0507	1.2295	0.586		0.022	0.0778	1.434	0.379
76	Morocco 426	Africa-Morocco	T. aestivum	Breeding line	23.1	32.5	0.8488	0.7679		51.24	76.55	0.7632	0.3703		0.0173	0.0325	0.9197	0.342		0.0385	0.0708	0.9122	0.6036
77	Mustang	Australia	T. aestivum	Advanced cultivar	17	24.2	0.8731	0.4208		49.56	67.18	0.6054	0.3144		0.0185	0.0384	1.019	0.4321		0.0263	0.0613	1.1416	0.357
78	Neimai 19	China	T. aestivum	Advanced cultivar	15	33.9	1.6361	0.5201		28.9	88.53	1.5548	0.2416		0.0118	0.0483	1.486	0.3467		0.0153	0.0831	1.6313	0.2815
79	Newton	Australia	T. aestivum	Advanced cultivar	17.7	27.6	1.0527	0.4997		60.24	96.01	0.86	0.5461		0.0244	0.0387	0.7266	0.5744		0.0269	0.0805	1.3313	0.4795
80	Ninja	Australia - Australia	T. aestivum	Advanced cultivar	21.2	28.7	0.7669	0.6224		74.11	122.83	0.9156	0.8595		0.023	0.05	1.0619	0.6995		0.0464	0.0761	0.7803	0.7819
81	Nongmai 3	China	T. aestivum	Advanced cultivar	24.8	32.8	0.7158	0.832		40.19	108.69	1.4548	0.4124		0.015	0.043	1.2804	0.3923		0.0415	0.0705	0.8224	0.6478
82	Nongmai 4	China	T. aestivum	Advanced cultivar	20.7	27	0.6848	0.5717		46.5	83.67	1.0255	0.3673		0.0303	0.0365	0.334	0.6727		0.0417	0.0583	0.5693	0.5383
83	Nongmai 5	China	T. aestivum	Advanced cultivar	22.1	31.7	0.8887	0.7166		65.6	97.82	0.7603	0.6059		0.0177	0.0353	0.9804	0.3801		0.0357	0.0645	0.8928	0.5099
84	Nongpin 5	China	T. aestivum	Advanced cultivar	22.7	34.5	1.0037	0.8011		70.79	126.84	1.02	0.8478		0.0341	0.0383	0.2156	0.7944		0.0515	0.0764	0.6516	0.8712
85	Olsen Sib	Mexico	T. aestivum	Breeding line	13.2	29	1.5989	0.3916		51.26	89.9	0.9921	0.4351		0.0067	0.0321	1.556	0.1308		0.0126	0.0464	1.4565	0.1295
86	Pascal	Australia - Australia	T. aestivum	Advanced cultivar	19.7	32.2	1.1392	0.6488		58.91	100.4	0.9539	0.5584		0.0331	0.0375	0.2307	0.755		0.0418	0.0674	0.7594	0.6238
87	Pastor	Mexico	T. aestivum	Breeding line	18.4	31.4	1.215	0.591		46.01	74.11	0.8752	0.3219		0.0121	0.0327	1.2388	0.2407		0.0251	0.0615	1.1834	0.3418
88	Phantom	Australia - Australia	T. aestivum	Advanced cultivar	22.1	28.6	0.667	0.6465		39.22	95.54	1.3607	0.3538		0.0233	0.0361	0.6972	0.5117		0.0406	0.0708	0.8529	0.6365
89	Philippines 7	Philipines	T. aestivum	Breeding line	29.4	36.7	0.5837	1.1037		75.09	104.02	0.642	0.7375		0.0409	0.0411	0.0096	1.0225		0.0692	0.0871	0.4109	1.3346
90	Preston	North America-Canada	T. aestivum	Advanced cultivar	17.8	31	1.2496	0.5644		61.73	89.81	0.7217	0.5235		0.0199	0.0328	0.7734	0.397		0.0414	0.0655	0.7357	0.6004
91	Prinia	Mexico	T. aestivum	Breeding line	20.1	31.5	1.0621	0.6476		56.74	88.78	0.8331	0.4756		0.0229	0.0335	0.6222	0.4667		0.0407	0.0542	0.498	0.4885
92	Punjab 8A	Asia-India	T. aestivum	Advanced cultivar	28.2	37.6	0.7337	1.0846		72.53	113.43	0.8323	0.7768		0.023	0.0373	0.7539	0.5219		0.0454	0.0789	0.8489	0.7932
93	QAL2000	Australia - Australia	T. aestivum	Advanced cultivar	24.4	29.4	0.4991	0.7338		62	104.76	0.9422	0.6133		0.0193	0.0448	1.1193	0.526		0.0471	0.0744	0.7337	0.7759
94	RAC 875	Australia - Australia	T. aestivum	Breeding line	25.4	34.6	0.7803	0.8989		56.95	117.37	1.1883	0.6311		0.0263	0.0433	0.772	0.6927		0.0528	0.0767	0.623	0.8967
95	Reeves	Australia - Australia	T. aestivum	Advanced cultivar	27.2	37.1	0.7831	1.0322		56.39	113.22	1.1586	0.6028		0.0205	0.039	0.9328	0.4863		0.0425	0.0688	0.7643	0.6475
96	Reliant	Australia - Australia	T. aestivum	Advanced cultivar	23.5	29.6	0.6048	0.7115		38.26	88.42	1.3095	0.3194		0.0123	0.0459	1.4395	0.3434		0.0267	0.07	1.2368	0.4138
97	Sakha 8	Africa-Egypt	T. aestivum	Advanced cultivar	27.3	34.4	0.6057	0.9606		73.94	131.91	1.0144	0.9209		0.0257	0.0489	0.9329	0.7645		0.0477	0.0731	0.6947	0.7721
98	Santa Elena	South America	T. aestivum	Advanced cultivar	25.7	38.1	0.9551	1.0016		64.85	92.05	0.6821	0.5636		0.0145	0.0398	1.25	0.351		0.0344	0.0768	1.1038	0.585
99	Scepter	Australia - Australia	T. aestivum	Advanced cultivar	21.4	27.4	0.6426	0.5998		60.55	84.43	0.6529	0.4827		0.0231	0.0411	0.8612	0.5775		0.0269	0.0579	1.0705	0.3449
100	Sentinel	Australia	T. aestivum	Advanced cultivar	18.1	31.2	1.2322	0.5776		40.32	90.65	1.2816	0.3451		0.0161	0.0429	1.2284	0.4201		0.0301	0.0721	1.1647	0.4805
101	Seri M 82	Mexico	T. aestivum	Unknown	21.9	35.8	1.1394	0.802		63.86	83.76	0.5484	0.505		0.0185	0.0357	0.9474	0.4017		0.0346	0.0624	0.8908	0.4781
102	Sokoll	Mexico	T. aestivum	Advanced cultivar	21.4	32.8	1.02	0.718		74.48	75.95	0.0447	0.5341		0.0248	0.0332	0.4975	0.5008		0.031	0.0567	0.9063	0.3892
103	Spoetnik	Africa-South Africa	T. aestivum	Advanced cultivar	23.1	39.3	1.2097	0.9286		108.79	109.41	0.0131	1.1238		0.0215	0.038	0.8538	0.497		0.0493	0.0681	0.552	0.7434
104	Steel	Australia - Australia	T. aestivum	Advanced cultivar	22.5	30.5	0.7698	0.7019		66.34	70.14	0.1251	0.4393		0.0176	0.0322	0.8916	0.3447		0.0324	0.0608	0.9339	0.4362
105	Sunmate	Australia - Australia	T. aestivum	Advanced cultivar	24.1	32.8	0.7784	0.8086		53.58	102.44	1.101	0.5182		0.02	0.0395	0.9708	0.4806		0.0358	0.0609	0.8241	0.4828
106	Suntime	Australia - Australia	T. aestivum	Advanced cultivar	26.8	33.3	0.5728	0.9129		59.6	97.11	0.8916	0.5465		0.0216	0.0394	0.8884	0.5177		0.0402	0.0616	0.6946	0.5483
107	Sunzell	Australia - Australia	T. aestivum	Advanced cultivar	21.3	30.5	0.8852	0.6645		70.66	77.09	0.1925	0.5143		0.015	0.0321	1.0475	0.2929		0.0255	0.052	1.0189	0.2936
108	Supreme	Australia - Australia	T. aestivum	Advanced cultivar	12.8	31.9	1.7571	0.4177		56.6	82.58	0.7262	0.4413		0.0156	0.0337	1.0561	0.3198		0.0183	0.0506	1.2763	0.205
109	Tammarin Rock	Australia - Australia	T. aestivum	Advanced cultivar	27.9	33.8	0.5123	0.9646		72.83	120.16	0.9092	0.8263		0.0216	0.0386	0.866	0.5072		0.041	0.0673	0.7813	0.611
110	Tenfour	Australia - Australia	T. aestivum	Advanced cultivar	23.5	26.1	0.2923	0.6274		85.73	115.67	0.5975	0.9363		0.0227	0.0377	0.7824	0.5206		0.0354	0.0589	0.7977	0.4617
111	Tepoca 89	Mexico	T. aestivum	Advanced cultivar	21.8	30.8	0.8575	0.6868		58.01	90.73	0.8324	0.4969		0.0139	0.0333	1.1456	0.2816		0.0229	0.053	1.1355	0.2687
112	Tevere	Italy	T. aestivum	Advanced cultivar	20.1	29.2	0.9146	0.6003		50.82	92.05	1.0339	0.4417		0.0152	0.0378	1.1757	0.3495		0.0259	0.0558	1.0714	0.32
113	Trojan	Australia - Australia	T. aestivum	Advanced cultivar	21.3	28.1	0.7102	0.6122		64.41	100.59	0.8302	0.6117		0.0222	0.0386	0.8355	0.5213		0.035	0.0632	0.8921	0.4898
114	Tungsten	Australia - Australia	T. aestivum	Advanced cultivar	23.1	28.2	0.5307	0.6663		65.68	99.58	0.7858	0.6175		0.02	0.0317	0.7258	0.3857		0.0421	0.0488	0.2745	0.4549
115	Ventura	Australia	T. aestivum	Advanced cultivar	24.6	34	0.8114	0.8555		79.51	86.65	0.1902	0.6505		0.0214	0.0337	0.7177	0.4387		0.0318	0.0529	0.7975	0.3725
116	Viking	Australia	T. aestivum	Advanced cultivar	23.5	28.6	0.5233	0.6875		58.35	95.58	0.8991	0.5266		0.0186	0.033	0.8581	0.3734		0.0284	0.0505	0.875	0.3176
117	W156	India	T. aestivum	Landrace	26.3	32.9	0.5887	0.8851		76.3	112.06	0.7366	0.8073		0.016	0.0391	1.1617	0.3805		0.0297	0.059	0.9929	0.388
118	Wedin	Australia - Australia	T. aestivum	Advanced cultivar	18.3	29.9	1.1385	0.5597		84.15	91.59	0.1875	0.7277		0.0291	0.0345	0.3078	0.6107		0.0332	0.0574	0.843	0.422
119	Westonia	Australia - Australia	T. aestivum	Advanced cultivar	20.6	30.7	0.9655	0.6469		91.61	119.14	0.5334	1.0305		0.0247	0.0433	0.8447	0.6506		0.0318	0.0751	1.1528	0.5288
120	Wyalkatchem	Australia - Australia	T. aestivum	Advanced cultivar	20.3	25.4	0.5892	0.5274		85.52	115.96	0.6059	0.9363		0.0298	0.0473	0.7275	0.8574		0.037	0.0698	0.9395	0.5719
121	Yaqui 50	North America-Mexico	T. aestivum	Advanced cultivar	24.1	33.1	0.7979	0.816		80.99	117.99	0.7239	0.9023		0.0218	0.0473	1.0601	0.6272		0.0349	0.0658	0.9389	0.5085
122	Yitpi	Australia - Australia	T. aestivum	Advanced cultivar	19.8	25.2	0.6289	0.5104		79.01	114.79	0.7195	0.8563		0.0187	0.0466	1.1773	0.5301		0.0359	0.0522	0.6243	0.4149
123	Yongliang 15	China	T. aestivum	Advanced cultivar	28.2	32.4	0.3804	0.9346		72.55	111.73	0.8094	0.7654		0.0247	0.0401	0.7552	0.6025		0.0419	0.0746	0.8764	0.6921
124	Yongliang 4	China	T. aestivum	Advanced cultivar	24.1	34.8	0.9023	0.8579		80.19	126.12	0.8406	0.9549		0.0256	0.0447	0.8402	0.6961		0.0412	0.0716	0.8489	0.6532
125	Zen	Australia - Australia	T. aestivum	Advanced cultivar	19.7	31.8	1.1167	0.6408		78.86	104.93	0.5735	0.7813		0.018	0.0458	1.1936	0.5015		0.0313	0.0649	1.0351	0.4498
	Minimum				7.5	24.2	0.103	0.226	0	23.01	60.91	0.013	0.189	0	0.007	0.029	0.01	0.131	0	0.007	0.043	0.189	0.096
	Maximum				29.4	39.3	2.189	1.104	0	108.79	146.21	1.822	1.124	0	0.041	0.056	1.606	1.023	0	0.069	0.101	1.805	1.335
	Average				20.613	31.267	0.992	0.663		58.33	102.914	0.979	0.576		0.02	0.041	0.987	0.495		0.034	0.067	0.986	0.506
	Standard deviation (SD)				3.683	3.169	0.338	0.158		16.492	18.297	0.377	0.215		0.006	0.006	0.305	0.174		0.01	0.011	0.292	0.192
	Coefficient of variation (CV) %				17.87	10.14	34.07	23.83		28.27	17.78	38.51	37.33		30	14.63	30.9	35.15		29.41	16.42	29.61	37.94
	Skewness				-0.409	0.245	0.436	0.303		0.062	-0.096	-0.219	0.223		0.708	0.409	-0.705	0.656		0.316	0.264	-0.145	0.893
	Kurtosis				0.98	-0.133	1.067	0.358		-0.243	-0.437	-0.15	-0.665		1.022	-0.233	0.534	0.319		0.764	-0.115	-0.003	2.041

## Sheet: Table S2
Supplementary Table S2. Analysis of variance (ANOVA) of the phenotypic traits of plant height, root length, root dry weight, shoot dry weight of the 125 wheat genotypes in response to drought stress.
Plant height (PH)										Root length (RL)
Source of Variation	SS	df	MS	F	P-value	F crit				Source of Variation	SS	df	MS	F	P-value	F crit
Genotypes	5045.88	124	40.6926	6.17581	<0.0001**	1.2844				Genotypes	101174	124	815.922	2.9701	<0.0001**	1.2844
Blocks	12.6827	2	6.34136	0.962413	0.3834ns	3.03221				Blocks	367.682	2	183.841	0.669214	0.513ns	3.03221
Error	1634.08	248	6.58902							Error	68128.6	248	274.712
Total	6692.64	374								Total	169671	374
* = significant at p ≤ 0.05, ** = significant at p ≤ 0.01, ns = non-significant.										* = significant at p ≤ 0.05, ** = significant at p ≤ 0.01, ns = non-significant.
Root dry weight (RDW)										Shoot dry weight (SDW)
Source of Variation	SS	df	MS	F	P-value	F crit				Source of Variation	SS	df	MS	F	P-value	F crit
Genotypes	0.0133528	124	0.000107684	2.80156	<0.0001**	1.2844				Genotypes	0.0356847	124	0.00028778	5.17275	<0.0001**	1.2844
Blocks	4.90091e-05	2	2.45046e-05	0.637523	0.5294ns	3.03221				Blocks	0.000239565	2	0.000119782	2.15305	0.1183ns	3.03221
Error	0.00953241	248	3.84371e-05							Error	0.0137972	248	5.56338e-05
Total	0.0229342	374								Total	0.0497215	374
* = significant at p ≤ 0.05, ** = significant at p ≤ 0.01, ns = non-significant.										* = significant at p ≤ 0.05, ** = significant at p ≤ 0.01, ns = non-significant.

## Sheet: Table S3
Supplementary Table S3. Distribution of single nucleotide polymorphism markers, marker density, and linkage disequilibrium (LD) decays on the 21 chromosomes of the whole wheat genome and sub-genomes A, B and D.
Chromosome	Length (Mb)	No. of markers	Marker density (no./Mb)	LD decay (Mbp)		1	2	3	4	5	6	7	8	9
1A	593.5	2311	3.89	1.93
1B	689.9	2452	3.55	6.35
1D	495.2	1556	3.14	8.44
2A	780.7	2108	2.7	2.49
2B	801.2	3055	3.81	3.27
2D	651.6	1718	2.64	2.1
3A	749.9	1654	2.21	1.07
3B	829.5	2200	2.65	2.27
3D	615.5	996	1.62	0.56
4A	744.5	1488	2	2.5
4B	673.3	1154	1.71	2.75
4D	509.7	422	0.83	0.49
5A	708.4	1599	2.26	4.73
5B	713	2491	3.49	4.3
5D	566	1043	1.84	1.93
6A	617.7	1831	2.96	2.57
6B	721	2028	2.81	3.48
6D	473.4	1053	2.22	0.36
7A	736.7	2165	2.94	1.15
7B	750.6	1893	2.52	1.64
7D	638.5	1109	1.74	0.31
Genome A	4931.3	13156	2.67	2.11
Genome B	5178.5	15273	2.95	3.39
Genome D	3950	7897	2	1.51
Whole genome	14059.8	36586	2.6	2.43
No. is number

## Sheet: Figure S1
Supplementary Figure S1. Bayesian clustering analysis of population structure showing that ΔK value reached a sharp peak at K = 6.

## Sheet: Table S4 and Figure S2
PC	Eigenvalue	Proportion of total variance explained	Cumulative proportion of variance explained
0	438.109	0.06801	0.06801
1	345.951	0.05371	0.12172
2	279.064	0.04332	0.16504
3	213.137	0.03309	0.19813
4	196.24	0.03046	0.22859
5	170.717	0.0265	0.25509
6	148.359	0.02303	0.27812
7	142.847	0.02218	0.3003
8	139.871	0.02171	0.32201
9	117.446	0.01823	0.34024
10	114.496	0.01777	0.35802
11	112.202	0.01742	0.37544
12	106.963	0.0166	0.39204
13	104.514	0.01622	0.40827
14	98.2694	0.01526	0.42352
15	97.4006	0.01512	0.43864
16	94.8379	0.01472	0.45336
17	90.3133	0.01402	0.46738
18	89.7966	0.01394	0.48132			Supplementary Figure S2. Eigenvalues graph reflecting the variance explained by principal components
19	88.2913	0.01371	0.49503
20	81.328	0.01263	0.50765
21	79.6454	0.01236	0.52002
22	79.2231	0.0123	0.53232
23	76.8821	0.01194	0.54425
24	74.4002	0.01155	0.5558
25	71.4546	0.01109	0.56689
26	67.4393	0.01047	0.57736
27	65.4339	0.01016	0.58752
28	64.44	0.01	0.59753
29	62.5709	0.00971	0.60724
30	60.9483	0.00946	0.6167
31	59.5631	0.00925	0.62595
32	57.0393	0.00885	0.6348
33	56.3951	0.00875	0.64356
34	55.4256	0.0086	0.65216
35	53.5276	0.00831	0.66047
36	53.2067	0.00826	0.66873
37	51.5523	0.008	0.67673
38	50.4188	0.00783	0.68456
39	48.9061	0.00759	0.69215
40	48.7673	0.00757	0.69972
41	47.5754	0.00739	0.70711
42	1.47051	0.00022828	0.70734
43	0.95563	0.00014835	0.70748
44	46.9863	0.00729	0.71478
45	45.6548	0.00709	0.72187
46	45.0479	0.00699	0.72886
47	3.94208	0.00061196	0.72947
48	43.9255	0.00682	0.73629
49	43.5391	0.00676	0.74305
50	42.5227	0.0066	0.74965
51	42.0356	0.00653	0.75618
52	41.6306	0.00646	0.76264
53	40.9635	0.00636	0.769
54	5.17972	0.00080409	0.7698
55	6.01051	0.00093306	0.77073
56	6.47408	0.00101	0.77174
57	39.3967	0.00612	0.77786
58	38.1707	0.00593	0.78378
59	37.7934	0.00587	0.78965
60	37.5124	0.00582	0.79547
61	36.5175	0.00567	0.80114
62	36.7191	0.0057	0.80684
63	8.36152	0.0013	0.80814
64	35.2129	0.00547	0.81361
65	34.6534	0.00538	0.81898
66	34.2647	0.00532	0.8243
67	33.6148	0.00522	0.82952
68	9.33808	0.00145	0.83097
69	9.58181	0.00149	0.83246
70	33.1162	0.00514	0.8376
71	10.0352	0.00156	0.83916
72	9.98374	0.00155	0.84071
73	32.2222	0.005	0.84571
74	32.0735	0.00498	0.85069
75	11.0345	0.00171	0.8524
76	11.2445	0.00175	0.85415
77	11.8151	0.00183	0.85598
78	30.7648	0.00478	0.86076
79	12.2488	0.0019	0.86266
80	12.4937	0.00194	0.8646
81	13.1078	0.00203	0.86663
82	13.3627	0.00207	0.86871
83	13.5571	0.0021	0.87081
84	13.98	0.00217	0.87298
85	14.2646	0.00221	0.8752
86	30.4469	0.00473	0.87992
87	15.0802	0.00234	0.88226
88	15.4233	0.00239	0.88466
89	15.5043	0.00241	0.88707
90	16.0828	0.0025	0.88956
91	16.2577	0.00252	0.89209
92	16.577	0.00257	0.89466
93	16.9621	0.00263	0.89729
94	17.752	0.00276	0.90005
95	17.8987	0.00278	0.90283
96	18.1602	0.00282	0.90565
97	18.5404	0.00288	0.90852
98	18.9305	0.00294	0.91146
99	19.3041	0.003	0.91446
100	29.6785	0.00461	0.91907
101	29.305	0.00455	0.92362
102	28.962	0.0045	0.92811
103	28.7067	0.00446	0.93257
104	27.8981	0.00433	0.9369
105	27.5993	0.00428	0.94118
106	27.3377	0.00424	0.94543
107	26.5843	0.00413	0.94956
108	26.658	0.00414	0.95369
109	25.9139	0.00402	0.95772
110	25.5921	0.00397	0.96169
111	20.4355	0.00317	0.96486
112	20.4718	0.00318	0.96804
113	21.7171	0.00337	0.97141
114	21.4547	0.00333	0.97474
115	21.2981	0.00331	0.97805
116	22.5356	0.0035	0.98155
117	22.8003	0.00354	0.98509
118	23.1906	0.0036	0.98869
119	24.7437	0.00384	0.99253
120	23.9339	0.00372	0.99624
121	24.2029	0.00376	1

## Sheet: Table S5
Supplementary Table S5. The number and distribution of the 53 single nucleotide polymorphism markers identified for stress susceptibility indices (SSI, blue) and stress tolerance indices (STI, brown) on the 17 wheat chromosomes.
Chromosome	SSI	STI	Overall		1	2	3	4	5	6	7	8	9	10
1A	1	1	2
1B	3	0	3
1D	1	0	1
2A	10	0	10
2B	2	0	2
2D	2	0	2
3A	3	2	5
3B	1	8	9
3D	0	2	2
4A	2	0	2
4D	1	1	2
5A	1	0	1
6A	1	3	4
6B	1	0	1
7A	0	1	1
7B	1	4	5
7D	1	0	1
Total SNPs	31	22	53

## Sheet: Figure S4
Supplementary Figure S4. Expression of the 44 identified genes in the leaves of tolerant (Zubkov, red bars) and susceptible (Atay85, purple bars) genotypes in the well-watered (A. Control) and drought-stressed (B) treatments. The data for the specific genes are given below the figure.
Category	TraesCS3B02G259100	TraesCS2A02G162700	TraesCS3B02G258600	TraesCS2D02G508800	TraesCS3A02G099900	TraesCS7A02G021400	TraesCS3B02G258700	TraesCS3D02G224500	TraesCS2A02G162900	TraesCS4D02G080400	TraesCS2D02G179100	TraesCS2A02G179783	TraesCS2B02G201800	TraesCS2A02G181800	TraesCS3B02G034400	TraesCS1B02G163800	TraesCS4A02G437200	TraesCS2A02G163000	TraesCS7D02G035000	TraesCS2A02G188200	TraesCS3D02G220900	TraesCS4A02G485400	TraesCS7B02G363700	TraesCS6A02G372300	TraesCS1B02G426300	TraesCS3A02G009600	TraesCS1A02G051100	TraesCS1B02G426200	TraesCS2B02G535600	TraesCS5A02G165400	TraesCS7B02G452000	TraesCS6B02G469000	TraesCS4D02G077100	TraesCS3B02G284600	TraesCS1D02G003900	TraesCS2A02G188400	TraesCS6A02G267300	TraesCS1A02G397500	TraesCS2A02G508200	TraesCS6A02G353500	TraesCS3B02G258000	TraesCS3A02G226500	TraesCS2A02G089200	TraesCS3A02G502300	Average
Atay85_Control_Leaf	0.00851271	2.16246	0.0359603	2.11034	0.175463	0.233628	1.38662	0.200388	2.51097	0	0.627291	1.24149	0.56744	0.165562	1.10296	0.0143781	1.52252	1.49351	0.613912	0.914641	0.0328315	1.59351	1.07375	1.03353	0.0509363	1.8446	0.0630998	0.738003	0	7.8959	0	0.77714	0	0.872732	2.99585	1.04199	6.00937	3.22937	2.21677	0	0.202217	0.0902695	1.33085	2.21661	1.19085
Zubkov_Control_Leaf	0	2.62363	0.041763	2.51985	0	0.385226	1.64974	0.311209	2.25155	0	0.894975	1.16862	0.594567	0.265522	1.19926	0.0160998	1.76257	2.22038	1.10939	0.892722	0.11927	0.115129	1.22311	1.54233	0	1.99243	0.204573	0.912982	0	7.75535	0	0.850175	0	1.385	3.09919	1.12061	5.93879	3.07438	2.3519	0.0435279	0.575298	0.274709	1.49884	2.50041	1.28375
Category	TraesCS3B02G259100	TraesCS2A02G162700	TraesCS3B02G258600	TraesCS2D02G508800	TraesCS3A02G099900	TraesCS7A02G021400	TraesCS3B02G258700	TraesCS3D02G224500	TraesCS2A02G162900	TraesCS4D02G080400	TraesCS2D02G179100	TraesCS2A02G179783	TraesCS2B02G201800	TraesCS2A02G181800	TraesCS3B02G034400	TraesCS1B02G163800	TraesCS4A02G437200	TraesCS2A02G163000	TraesCS7D02G035000	TraesCS2A02G188200	TraesCS3D02G220900	TraesCS4A02G485400	TraesCS7B02G363700	TraesCS6A02G372300	TraesCS1B02G426300	TraesCS3A02G009600	TraesCS1A02G051100	TraesCS1B02G426200	TraesCS2B02G535600	TraesCS5A02G165400	TraesCS7B02G452000	TraesCS6B02G469000	TraesCS4D02G077100	TraesCS3B02G284600	TraesCS1D02G003900	TraesCS2A02G188400	TraesCS6A02G267300	TraesCS1A02G397500	TraesCS2A02G508200	TraesCS6A02G353500	TraesCS3B02G258000	TraesCS3A02G226500	TraesCS2A02G089200	TraesCS3A02G502300	Average
Atay85_Drought_Leaf	0	1.48114	0.0116688	1.69918	0	0.219286	1.00508	0.183452	1.71447	0	0.521025	0.742497	0.306643	0.0467662	0.602618	0.031686	0.940914	1.48623	0.649451	0.348322	0.0320769	0.0273975	0.606952	0.657656	0	1.35646	0	0.452196	0	6.91073	0	0.479148	0	0.828046	2.31102	0.589271	4.91394	2.53038	1.47708	0.0109087	0.229913	0.177235	1.19556	1.60022	0.872196
Zubkov_Drought_Leaf	0	2.79873	0.0444053	2.77148	0	0.404179	2.0695	0.280687	2.94451	0	1.04314	1.45832	0.966087	0.317455	1.72219	0	2.03592	2.41241	1.1337	1.14838	0.026606	1.77372	1.41707	1.82002	0	2.18662	0.153353	0.956725	0	8.45222	0.00730603	0.896557	0	1.30123	3.66742	1.25188	6.69065	3.4379	2.69645	0	0.451059	0.259912	1.73958	3.14833	1.4974

## Sheet: Figure S5
Supplementary Figure S5. Expression of the 44 identified genes in the roots of tolerant (Zubkov, orange bars) and susceptible (Atay85, blue bars) genotypes in the well-watered (A. Control) and drought-stressed (B) treatments. The data for the specific genes are given below the figure.
Category	TraesCS3B02G259100	TraesCS2A02G162700	TraesCS3B02G258600	TraesCS2D02G508800	TraesCS3A02G099900	TraesCS7A02G021400	TraesCS3B02G258700	TraesCS3D02G224500	TraesCS2A02G162900	TraesCS4D02G080400	TraesCS2D02G179100	TraesCS2A02G179783	TraesCS2B02G201800	TraesCS2A02G181800	TraesCS3B02G034400	TraesCS1B02G163800	TraesCS4A02G437200	TraesCS2A02G163000	TraesCS7D02G035000	TraesCS2A02G188200	TraesCS3D02G220900	TraesCS4A02G485400	TraesCS7B02G363700	TraesCS6A02G372300	TraesCS1B02G426300	TraesCS3A02G009600	TraesCS1A02G051100	TraesCS1B02G426200	TraesCS2B02G535600	TraesCS5A02G165400	TraesCS7B02G452000	TraesCS6B02G469000	TraesCS4D02G077100	TraesCS3B02G284600	TraesCS1D02G003900	TraesCS2A02G188400	TraesCS6A02G267300	TraesCS1A02G397500	TraesCS2A02G508200	TraesCS6A02G353500	TraesCS3B02G258000	TraesCS3A02G226500	TraesCS2A02G089200	TraesCS3A02G502300	Average
Atay85_Control_Root	0	3.44288	0.0225198	1.66414	0	0.0624589	1.04299	0.534314	2.70056	0	1.83072	2.30365	1.50164	0.719404	2.45219	0	3.04886	3.51794	0.0645214	1.79235	1.2134	4.77703	2.78063	3.50905	1.1221	3.43096	0.419691	2.17601	0.674698	1.28315	0.0886477	2.15552	0	2.51972	3.88819	1.85792	0.113914	6.63763	0.747326	0.0375481	0.374846	0.494582	2.72616	0.108187	1.58723
Zubkov_Control_Root	0	3.65948	0	1.98313	0	0.108227	0.848194	0.179873	1.96763	0	1.11159	1.90553	1.30806	0.314717	2.16109	0	1.90368	2.4362	0.0510964	1.42702	0.552926	3.48641	1.79357	2.66004	0.930591	3.5443	0.227296	1.61365	0.0422395	0.31616	0	2.03591	0	1.47745	3.75234	1.37294	0.148434	4.79277	1.30286	0.0240005	0.212629	0.104774	1.94727	0	1.22055
Category	TraesCS3B02G259100	TraesCS2A02G162700	TraesCS3B02G258600	TraesCS2D02G508800	TraesCS3A02G099900	TraesCS7A02G021400	TraesCS3B02G258700	TraesCS3D02G224500	TraesCS2A02G162900	TraesCS4D02G080400	TraesCS2D02G179100	TraesCS2A02G179783	TraesCS2B02G201800	TraesCS2A02G181800	TraesCS3B02G034400	TraesCS1B02G163800	TraesCS4A02G437200	TraesCS2A02G163000	TraesCS7D02G035000	TraesCS2A02G188200	TraesCS3D02G220900	TraesCS4A02G485400	TraesCS7B02G363700	TraesCS6A02G372300	TraesCS1B02G426300	TraesCS3A02G009600	TraesCS1A02G051100	TraesCS1B02G426200	TraesCS2B02G535600	TraesCS5A02G165400	TraesCS7B02G452000	TraesCS6B02G469000	TraesCS4D02G077100	TraesCS3B02G284600	TraesCS1D02G003900	TraesCS2A02G188400	TraesCS6A02G267300	TraesCS1A02G397500	TraesCS2A02G508200	TraesCS6A02G353500	TraesCS3B02G258000	TraesCS3A02G226500	TraesCS2A02G089200	TraesCS3A02G502300	Average
Atay85_Drought_Root	0	3.79083	0.0501924	3.9437	0	0	0.838039	0.682639	2.56963	0	1.64539	2.54077	1.49961	0.623254	3.36327	0	3.97835	3.66285	0.116081	2.59528	0.668086	2.57426	2.83482	3.11665	1.48316	2.998	0.272184	1.9702	0.300135	0.916878	0	2.47733	0	2.54016	4.16481	2.10011	0.277682	6.54929	2.01619	0	0.545839	0.432761	3.21181	0.0976459	1.66927
Zubkov_Drought_Root	0	4.5789	0.0567292	3.74335	0	0.0525634	1.09355	0.369604	2.35384	0	1.75763	2.38724	1.5533	0.542762	3.06884	0	2.7536	3.26745	0	2.43195	1.16611	2.71845	2.60457	2.95695	1.40735	4.27993	0.222884	1.95295	0.142042	0.699436	0	2.36823	0	2.26121	4.32178	2.14662	0.0636893	5.58376	2.12212	0.0368606	0.37352	0.437797	2.86117	0	1.6077
